# Supplementary material for: Bleomycin administered by laser-assisted drug delivery or intradermal needle-injection results in distinct biodistribution patterns in skin: in vivo investigations with mass spectrometry imaging
Source: Drug Deliv. 2021 Jun 12;28(1):1141–9. doi: 10.1080/10717544.2021.1933649 (PMC8205002; doi:10.1080/10717544.2021.1933649)
Supplement: Supplemental Material [file IDRD_A_1933649_SM7930.zip]

Archive with 3 entries (3 files):
- Supporting_FigureS1.png
- Supporting_FigureS2.png
- Supporting_information.docx
